# Supplementary material for: Amphibian fauna of Pakistan with notes on future prospects of research and conservation
Source: Zookeys. 2021 Oct 15;1062:157–75. doi: 10.3897/zookeys.1062.66913 (PMC8536617; doi:10.3897/zookeys.1062.66913)
Supplement: Supplementary material 1 — Supplementary tables [file zookeys-1062-157-s001.xlsx]

## Sheet: Suppl.1
Supplemetary material 1. Sample ID and Snout-vent length of samples examined
	Species (N= 158)	S. No.	Sample ID	Snou-vent length
1	Bufotes latastii (N= 12)	1	16717-1	54.69
		2	16717-3	48.35
		3	16717-4	39.86
		4	16717-5	54.82
		5	16717-6	49.03
		6	16717-7	54.49
		7	16717-8	59.51
		8	16717-9	47.72
		9	16717-10	49.85
		10	16717-11	56
		11	16717-12	64.87
			Mean (♀) ± SD	52.7± 6.7
		1	16717-2	41.64
			Mean (♂ )	41.6
2	Duttaphrynus melanostictus (N= 9)	1	4817-6	47.01
		2	4817-2	63.07
		3	325720-2	59.36
		4	325720-1	54.86
		5	325720-3	64.73
		6	325720-4	67.57
			Mean (♀) ± SD	59.4± 9.6
		1	4817-3	53.93
		2	4817-4	50.44
		3	4817-5	74.93
			Mean (♂ ) ± SD	59.8 ± 13.2
3	Duttaphrynus stomaticus (N= 4)	1	201117-1	47.35
		2	201117-2	42.95
		3	201117-3	31.9
		4	201117-4	49.33
			Mean (♀) ± SD	42.88 ± 7.8
4	Allopaa hazarensis (N= 41)	1	25217-6	63.73
		2	25217-5	53.33
		3	25217-3	43.57
		4	25217-4	79.52
		5	25217-2	63.98
		6	25217-1	30.84
		7	25217-7	71.51
		8	SRH-139-5	54.07
		9	SRH-139-4	52.74
		10	SRH-139-7	45.95
		11	SRH-139-8	36
		12	SRH-139-3	55.46
		13	SRH-139-2	54.46
		14	SRH-139-6	40.5
		15	SRH-139-1	46.09
		16	B25720-5	59.64
		17	18.720-2	22.92
		18	16820-1	48.58
		19	30-5-16-3	66.33
		20	30-5-16-1	54.57
		21	40-16-0	57.68
		22	30-5-60-4	62.82
		23	25217-1	47.82
		24	4817-9	35.72
		25	25217-2	35.2
		26	23-6-12	53.49
		27	30-5-16-2	49.86
		28	25217-3	49.78
		29	25217-4	56.85
		30	25217-5	63.31
		31	25217-6	48.42
		32	25217-7	66.17
		33	48-17-1	50.29
		34	48-17-3	44.13
		35	48-17-4	52.81
		36	48-17-5	39.67
		37	48-17-6	41.11
		38	48-17-7	56.88
		39	48-17-10	34.29
		40	48-17-11	32.81
		41	48-17-12	37.67
		42	Mean (pooled) ± SD	50.25 ± 0.29
5	Euphlyctis species (N= 4)	43	B25720-6	33.75
		44	16820-3	36.09
		45	B25720-7	33.97
		46	Mean (♂ ) ± SD	36.6 ± 1
		47	B25720-19	28.22
		48	Mean (♀)	28.2
6	Hoplobatrachus tigerinus (N= 6)	49	23616-1	75.62
		50	23616-2	98.93
		51	31716-1	73.12
		52	51217-1	51.31
		53	51217-2	87.52
		54	Mean (♀) ± SD	77.3± 17.8
		55	4817-7	92.93
		56	Mean (♂ )	92.9
7	Minervarya syhadrensis	57	61217-6	21.38
	(with dorsal line, N= 12)	58	61217-3	38.14
		59	4817-1	29.64
		60	4817-2	39.39
		61	4817-3	39.9
		62	4817-5	39.48
		63	4817-8	28.75
			Mean (♀) ± SD	33.8± 7.2
		1	B25720-16	27.19
		2	B25720-18	28.25
		3	61217-1	25.28
		4	22612-1	36.09
		5	22612-2	39.81
			Mean (♂ ) ± SD	31.3± 6.3
	(Without dorsal line, N= 9)	1	B25720-15	35.79
		2	B25720-13	32.28
		3	61217-5	29.91
		4	61217-2	33.17
		5	61217-4	17.86
		6	4817-4	39.53
		7	17726-1	35.69
			Mean (♀) ± SD	32± 6.9
		1	B25720-14	27.59
		2	B25720-12	28.05
			Mean (♂ ) ± SD	27.8± 0.32
8	Nanorana vicina (N= 16)	1	30317-1	47.71
		2	12 12 -1	54.84
		3	53-14a	50
		4	5-12F	43.3
		5	56-14	47.81
		6	52-12M	70.06
		7	53-14	73.69
		8	55-144A	47.84
		9	55-143	63.8
		10	12 12-2	56.17
		11	5514	68.53
		12	5614-A	65.53
		13	55314	66.53
		14	5414	70.87
		15	5214	81.68
		16	5114	35.78
			Mean (pooled) ± SD	59 ± 12.8
9	Sphaerotheca maskeyi
	(Olive dorsum, dotted body pattern, N= 29)	1	CH 918-3	42.2
		2	CH 918-4	35.2
		3	CH 918-5	45
		4	CH 918-6	49.6
		5	CH 918-7	49.1
		6	CH 918-8	37.45
		7	CH 918-9	29
		8	CH 918-10	40.25
		9	CH 918-11	46.72
		10	CH 918-12	47.81
		11	CH 918-13	43.2
		12	24619-1	50.13
		13	24619-4	43.58
		14	14719-1	23.53
		15	14719-2	52.2
		16	13720-2	24.3
		17	13720-4	47.92
		18	25720-4	25.4
		19	25720-6	51.7
		20	25720-7	41.25
			Mean (♀) ± SD	41.3± 9.2
		1	25720-8	41.19
		2	25720-10	35.56
		3	CH 918-1	24.15
		4	CH 918-2	45.15
		5	24619-2	48.09
		6	24619-3	41.49
		7	14719-3	38.56
		8	13720-1	47.02
		9	13720-6	43.19
			Mean (♂ ) ± SD	40.5± 7.2
	(Rusty dorsum, no dots, N= 9)	1	CH 918-14	44.01
		2	14719-4	41.62
		3	13720-5	66.21
		4	19720-2	44.4
		5	25720-5	88.79
			Mean (♀) ± SD	57 ± 20.3
		1	17719-1	43.61
		2	13720-3	47.07
		3	19720-1	41.36
		4	25720-9	45.05
			Mean (♂ ) ± SD	44.3 ± 2.4
10	Microhyla nilphameriensis (N= 7)	1	24820-2	18.58
		2	24820-3	16.69
		3	24820-4	16.29
		4	24820-5	19.98
			Mean (♀) ± SD	17.9 ± 1.7
		1	24820-1	16.51
		2	24820-6	17.92
		3	24820-7	16.41
			Mean (♂ ) ± SD	16.9 ± 0.8

## Sheet: Suppl.2 (a)
	Supplemetary material 2 (a). Descriptive statistics of morphometric measurements of Sphaerotheca maskeyi (male)
			Uniform rusty-colored dorsum											dorsum olive with dotted pattern
	Variable	Abbreviations	Nbr. of observations	Minimum	Maximum	1st Quartile	Median	3rd Quartile	Mean	Variance (n-1)	Standard deviation (n-1)	Lower bound on mean (95%)	Upper bound on mean (95%)	Nbr. of observations	Minimum	Maximum	1st Quartile	Median	3rd Quartile	Mean	Variance (n-1)	Standard deviation (n-1)	Lower bound on mean (95%)	Upper bound on mean (95%)
1	SV length	SVL	4	41.36	47.07	43.0475	44.33	45.555	44.2725	5.78402	2.405	40.4456	48.0994	9	24.15	48.12	38.56	41.49	45.15	40.6111	55.1707	7.4277	34.9017	46.3205
2	head width	HW	4	17.4	20.19	18.6675	19.615	20.1525	19.205	1.70523	1.30585	17.1271	21.2829	9	8.65	20.73	17.1	17.35	19.96	17.3256	14.2054	3.76901	14.4284	20.2227
3	head length	HL	4	14.83	17.68	15.8875	16.625	17.1775	16.44	1.4982	1.22401	14.4923	18.3877	9	6.15	19.3	14.63	16.1	18.96	15.5189	16.9982	4.12288	12.3498	18.688
4	distance between nostrils	IND	4	3.39	5.56	3.435	3.83	4.5475	4.1525	1.01976	1.00983	2.54563	5.75937	9	2.04	4.5	3.01	3.53	3.63	3.28444	0.657353	0.810773	2.66123	3.90766
5	width of upper eyelid	WUE	4	3.51	6.11	4.41	5.135	5.6975	4.9725	1.28229	1.13238	3.17062	6.77438	9	2	6.99	3.76	4.9	6.89	5.05444	3.44695	1.8566	3.62734	6.48155
6	interorbital distance	IOD	4	2.19	6.86	3.555	4.09	4.8425	4.3075	3.70216	1.9241	1.24583	7.36917	9	2.15	4.61	3	3.5	3.81	3.42111	0.484111	0.695781	2.88629	3.95594
7	distance from the back of the mandible to the nostril	BMN	4	11.62	15.09	13.5325	14.38	14.715	13.8675	2.38643	1.54481	11.4094	16.3256	9	6.55	16.08	11.01	11.41	12.95	11.7589	6.83239	2.61388	9.74968	13.7681
8	distance from the back of the mandible to the front of the eye	BMFE	4	8.98	14.37	9.9175	11.235	12.7725	11.455	5.5799	2.36218	7.69624	15.2138	9	6.2	16.75	9.64	11.19	12.4	11.5033	11.7894	3.43358	8.86405	14.1426
9	distance from the back of the mandible to the back of the eye	BMBE	4	7.2	11.98	7.335	7.595	8.8525	8.5925	5.16556	2.27279	4.97599	12.209	9	2.55	10.71	4.9	7.87	9.03	7.01222	8.52372	2.91954	4.76806	9.25638
10	distance between the front of the eyes	DFE	4	4.16	8.35	5.1575	6.445	7.6375	6.35	3.54607	1.8831	3.35356	9.34644	9	2.45	7.45	5.35	5.59	6.41	5.61556	2.01423	1.41923	4.52464	6.70648
11	distance between back of the eyes	DBE	4	6.01	13.19	7.0525	7.725	9.335	8.6625	9.83436	3.13598	3.67245	13.6525	9	4.96	10.54	6.05	7.47	9.3	7.76556	3.60245	1.89801	6.30661	9.2245
12	distance from the front of the eye to the nostril	DFEN	4	2.61	5.75	3.075	3.39	4.1	3.785	1.86837	1.36688	1.60998	5.96002	9	1.75	3.9	3.15	3.24	3.61	3.18333	0.43005	0.655782	2.67925	3.68741
13	eye length	EL	4	4.12	6.19	4.81	5.425	5.905	5.29	0.837267	0.915023	3.83399	6.74601	9	1.45	7.61	3.96	5.78	6.32	5.18	3.4052	1.84532	3.76156	6.59844
14	distance from the nostril to the tip of the snout	NTS	4	3.4	5	3.91	4.445	4.8575	4.3225	0.535492	0.731773	3.15808	5.48692	9	2.45	4.87	3.2	4.09	4.57	3.89222	0.705019	0.839654	3.24681	4.53764
15	distance from the front of the eye to the tip of the snout	FETS	4	5.95	9.36	6.28	6.94	7.9575	7.2975	2.31009	1.5199	4.879	9.716	9	3.05	8.28	6.5	7.01	7.92	6.83556	2.53685	1.59275	5.61126	8.05985
16	greatest tympanum diameter	GTD	4	3.2	4.58	3.5075	3.805	4.145	3.8475	0.345158	0.587502	2.91265	4.78235	9	1.35	5.29	2.69	3.35	4.72	3.47222	1.68194	1.2969	2.47534	4.46911
17	distance from tympanum to the back of the eye	DTBE	4	1.54	4.73	2.275	2.725	3.38	2.93	1.78007	1.33419	0.807002	5.053	9	0.45	3.83	1.76	2.35	2.61	2.32222	1.08722	1.0427	1.52073	3.12371
18	forelimb length	FLL	4	11.5	19.01	13.6825	14.68	15.965	14.9675	9.55883	3.09173	10.0479	19.8871	9	4.65	22.21	8.97	14.53	15.62	12.8633	27.8666	5.27888	8.80562	16.921
19	hand length	HaL	4	9.4	12.65	9.925	10.155	10.82	10.59	2.01473	1.41941	8.3314	12.8486	9	5.75	11.24	8.81	8.97	9.99	9.03	3.37195	1.83629	7.6185	10.4415
20	femur length	FL	4	13.46	19.61	13.7975	15.93	18.365	16.2325	9.14602	3.02424	11.4203	21.0447	9	9.05	18.75	12.99	14.8	16.51	14.5067	9.67638	3.11069	12.1156	16.8978
21	shank length	SL	4	11.92	16.59	13.495	14.43	15.2775	14.3425	3.75709	1.93832	11.2582	17.4268	9	11.35	20.45	14.84	15.49	16.2	15.4489	6.24916	2.49983	13.5273	17.3704
22	length of tarsus and foot	LTF	4	9.35	24.62	9.5075	15.575	22.3475	16.28	63.645	7.97778	3.58556	28.9744	9	7.83	21.05	10.49	12.32	20.9	14.6911	29.0773	5.39234	10.5462	18.836
23	foot length	FoL	4	14.81	23.61	14.915	16.245	19.0575	17.7275	16.9551	4.11766	11.1754	24.2796	9	8.85	23.62	14.93	17.01	17.8	16.67	20.6645	4.54582	13.1758	20.1642

## Sheet: Suppl.2 (b)
	Supplemetary material 2 (b). Descriptive statistics of morphometric measurements of Sphaerotheca maskeyi (female)
			Uniform rusty-colored dorsum											Dorsum olive with dotted pattern
	Variable	Abbreviations	Nbr. of observations	Minimum	Maximum	1st Quartile	Median	3rd Quartile	Mean	Variance (n-1)	Standard deviation (n-1)	Lower bound on mean (95%)	Upper bound on mean (95%)	Nbr. of observations	Minimum	Maximum	1st Quartile	Median	3rd Quartile	Mean	Variance (n-1)	Standard deviation (n-1)	Lower bound on mean (95%)	Upper bound on mean (95%)
1	SV length	SVL	5	41.62	88.79	44.01	44.04	66.21	56.934	417.163	20.4246	31.5735	82.2945	20	23.53	52.2	36.8875	44.29	48.215	41.517	87.6593	9.36265	37.1351	45.8989
2	head width	HW	5	18.09	24.21	18.19	20.15	24.12	20.952	9.27842	3.04605	17.1698	24.7342	20	9.5	22.24	16.55	19.18	19.9575	18.1675	9.82078	3.13381	16.7008	19.6342
3	head length	HL	5	15.21	19.51	15.24	16.89	18.35	17.04	3.6071	1.89924	14.6818	19.3982	20	7.15	18.4	14.25	15.225	17.0375	15.1675	6.60188	2.56941	13.965	16.37
4	distance between nostrils	IND	5	3.37	6.19	4.56	4.68	6.09	4.978	1.38867	1.17842	3.5148	6.4412	20	2.75	4.98	3.225	3.98	4.0525	3.7645	0.376521	0.613613	3.47732	4.05168
5	width of upper eyelid	WUE	5	4.91	8.83	5.11	5.12	6.86	6.166	2.84133	1.68562	4.07302	8.25898	20	2.5	7.19	3.9875	4.2	5.3575	4.705	2.04869	1.43132	4.03512	5.37488
6	interorbital distance	IOD	5	3.33	6.93	4.17	5.86	5.9	5.238	2.11727	1.45508	3.43127	7.04473	20	2.13	6.93	3.5	4.325	4.9475	4.312	1.49192	1.22144	3.74035	4.88365
7	distance from the back of the mandible to the nostril	BMN	5	13.17	18.08	14.17	14.69	15.37	15.096	3.42778	1.85143	12.7972	17.3948	20	7	17.12	11	12.06	12.7975	12.1255	4.92746	2.21979	11.0866	13.1644
8	distance from the back of the mandible to the front of the eye	BMFE	5	11.24	14.47	11.29	13.22	13.33	12.71	1.97985	1.40707	10.9629	14.4571	20	6.7	13.01	9.9	10.515	11.4025	10.549	2.20181	1.48385	9.85454	11.2435
9	distance from the back of the mandible to the back of the eye	BMBE	5	6.83	12.22	6.93	10.51	11.65	9.628	6.67322	2.58326	6.42046	12.8355	20	3	10.03	5.3	5.95	8.045	6.6095	3.7819	1.94471	5.69935	7.51965
10	distance between the front of the eyes	DFE	5	4.26	8.91	7.28	7.35	7.41	7.042	2.87897	1.69675	4.9352	9.1488	20	3.4	7.55	5.1775	5.345	6.3075	5.658	0.955185	0.977336	5.20059	6.11541
11	distance between back of the eyes	DBE	5	7.16	13.09	7.6	8.29	13.02	9.832	8.81927	2.96973	6.1446	13.5194	20	6	13.4	6.575	8.665	11.3625	9.1745	7.51321	2.74102	7.89166	10.4573
12	distance from the front of the eye to the nostril	DFEN	5	3.65	5.45	4.56	4.65	4.98	4.658	0.43917	0.662699	3.83515	5.48085	20	1.5	4.97	2.5	3.31	4.0025	3.2895	1.11472	1.0558	2.79537	3.78363
13	eye length	EL	5	3.12	8.23	3.12	6.23	7.91	5.722	6.21907	2.49381	2.62553	8.81847	20	1.5	8.59	3.1875	3.725	6.07	4.5185	4.24903	2.06132	3.55377	5.48323
14	distance from the nostril to the tip of the snout	NTS	5	2.4	6.96	2.5	5.06	6.01	4.586	4.25458	2.06266	2.02487	7.14713	20	2.7	5.95	3.28	3.98	4.4775	3.9845	0.872279	0.933959	3.54739	4.42161
15	distance from the front of the eye to the tip of the snout	FETS	5	6.69	9.71	7.54	7.96	8.36	8.052	1.24237	1.11462	6.66802	9.43598	20	3.5	10.51	6.7625	7.205	8.14	7.5325	2.41587	1.55431	6.80506	8.25994
16	greatest tympanum diameter	GTD	5	2.2	6.67	2.21	4.2	5.96	4.248	4.28677	2.07045	1.67719	6.81881	20	2	5.23	2.4975	2.92	3.95	3.2465	1.10449	1.05095	2.75464	3.73836
17	distance from tympanum to the back of the eye	DTBE	5	1.93	4.83	2.01	3.74	4.62	3.426	1.93463	1.39091	1.69896	5.15304	20	0.75	3.85	1.65	2.06	2.795	2.286	0.816583	0.90365	1.86308	2.70892
18	forelimb length	FLL	5	10.5	23.15	11.01	16.97	18.51	16.028	28.3774	5.32705	9.4136	22.6424	20	5	26.39	8.875	10.3	15.96	12.724	32.6844	5.71703	10.0483	15.3997
19	hand length	HaL	5	9.8	13.24	11.65	11.96	13.19	11.968	1.97817	1.40647	10.2216	13.7144	20	6	11.91	9.04	10.24	11.0625	10.135	1.97483	1.40529	9.47731	10.7927
20	femur length	FL	5	15.91	23.07	18.43	18.51	18.61	18.906	6.69648	2.58776	15.6929	22.1191	20	11.35	22.63	14.4375	18.275	19.965	17.3168	12.7613	3.57229	15.645	18.9887
21	shank length	SL	5	12.98	17.58	13.02	16.77	16.87	15.444	5.07533	2.25285	12.6467	18.2413	20	9.5	20.42	14.6075	15.79	17.455	15.883	6.95372	2.63699	14.6489	17.1171
22	length of tarsus and foot	LTF	5	8.61	24.91	9.98	11.23	23.62	15.67	62.6284	7.91381	5.84371	25.4963	20	9.13	25.41	16.4125	20.9	22.935	18.9965	32.7372	5.72164	16.3187	21.6743
23	foot length	FoL	5	15.56	25.61	16.53	16.54	19.27	18.702	16.8268	4.10204	13.6086	23.7954	20	8.9	24.17	17.45	18.81	21.0875	18.8045	11.1937	3.3457	17.2387	20.3703
